# Supplementary material for: Does Reading-While-Listening Facilitate Reading in Older Adults? Evidence from Eye Movements
Source: Behav Sci (Basel). 2026 Jun 18;16(6):1020. doi: 10.3390/bs16061020 (PMC13296048; doi:10.3390/bs16061020)
Supplement: Supplementary file 1 [file behavsci-16-01020-s001.zip]

Archive with 1 entries (1 files):
- behavsci-4327708-supplementary.pdf
